# Supplementary material for: Hard Carbon Embedded with FeSiAl Flakes for Improved Microwave Absorption Properties
Source: Materials (Basel). 2022 Sep 1;15(17):6068. doi: 10.3390/ma15176068 (PMC9457624; doi:10.3390/ma15176068)
Supplement: Supplementary file 1 [file materials-15-06068-s001.zip]

Archive with 1 entries (1 files):
- materials-1868698-supplementary.pdf
